# Supplementary material for: Green Synthesis of Gold Nanoparticles and Study of Their Inhibitory Effect on Bulk Cancer Cells and Cancer Stem Cells in Breast Carcinoma
Source: Nanomaterials (Basel). 2022 Sep 24;12(19):3324. doi: 10.3390/nano12193324 (PMC9565927; doi:10.3390/nano12193324)
Supplement: Supplementary file 1 [file nanomaterials-12-03324-s001.zip]

Archive with 1 entries (1 files):
- nanomaterials-1901058-supplementary.pdf
